# Supplementary material for: Q Fever-Related Community Infections: United States Exposure to Coxiella burnetii
Source: Pathogens. 2025 May 8;14(5):460. doi: 10.3390/pathogens14050460 (PMC12114960; doi:10.3390/pathogens14050460)
Supplement: Supplementary file 1 [file pathogens-14-00460-s001.zip]

Archive with 1 entries (1 files):
- pathogens-3533369-supplementary.pdf
